# Supplementary material for: The Impact of Rearing Salinity on Flesh Texture, Taste, and Fatty Acid Composition in Largemouth Bass Micropterus salmoides
Source: Foods. 2022 Oct 19;11(20):3261. doi: 10.3390/foods11203261 (PMC9601509; doi:10.3390/foods11203261)
Supplement: Supplementary file 1 [file foods-11-03261-s001.zip]

Archive with 1 entries (1 files):
- foods-1948611-supplementary.pdf
